# Supplementary material for: NMR-Based Metabolomics for Geographical Discrimination of Adhatoda vasica Leaves
Source: Plants (Basel). 2023 Jan 18;12(3):453. doi: 10.3390/plants12030453 (PMC9921906; doi:10.3390/plants12030453)
Supplement: Supplementary file 1 [file plants-12-00453-s001.zip]

Archive with 1 entries (1 files):
- plants-2062281-Supplementary.pdf
